# Supplementary material for: Microscopy detection and molecular characterisation of Giardia duodenalis infection in outpatients seeking medical care in Egypt
Source: Front Public Health. 2024 Apr 5;12:1377123. doi: 10.3389/fpubh.2024.1377123 (PMC11026549; doi:10.3389/fpubh.2024.1377123)
Supplement: Supplementary file 3 [file Table_3.XLSX]

## Sheet: Table S3
Sample No.	Code	Sex	Age (years)	Season	Stool consistency	Microscoy	Giardia qPCR	CT value	gdh‒PCR	gdh sequencing	SNPS gdh	Consensus sequence gdh	bg‒PCR	bg sequencing	SNPs bg	Consensus sequence bg	tpi‒PCR	tpi sequencing	SNPs tpi	Consensus sequence tpi	Assigned genotype
1	H1	F	47	Spring	Diarrheic	Positive	Positive	22.06	Positive	AII	None	Yes	Positive	AII	None	Yes	Negative	–	–	–	AII
2	–	F	3	Spring	Formed	Negative	Not done	–	Not done	–	–	–	Not done	–	–	–	Not done	–	–	–	–
3	H2	M	30	Spring	Diarrheic	Positive	Positive	21.74	Positive	AII	None	Yes	Negative	–	–	–	Positive	AII	None	Yes	AII
4	H3	F	9	Spring	Diarrheic	Positive	Positive	22.16	Positive	AII	None	Yes	Negative	–	–	–	Negative	–	–	–	AII
5	–	M	<1	Spring	Diarrheic	Negative	Not done	–	Not done	–	–	–	Not done	–	–	–	Not done	–	–	–	–
6	–	M	51	Spring	Diarrheic	Negative	Not done	–	Not done	–	–	–	Not done	–	–	–	Not done	–	–	–	–
7	–	M	1	Summer	Diarrheic	Negative	Not done	–	Not done	–	–	–	Not done	–	–	–	Not done	–	–	–	–
8	–	M	37	Summer	Diarrheic	Negative	Not done	–	Not done	–	–	–	Not done	–	–	–	Not done	–	–	–	–
9	–	F	43	Summer	Diarrheic	Negative	Not done	–	Not done	–	–	–	Not done	–	–	–	Not done	–	–	–	–
10	H4	F	31	Summer	Diarrheic	Positive	Positive	21.61	Positive	AII	None	Yes	Positive	AII	None	Yes	Positive	AII	None	Yes	AII
11	–	M	<1	Summer	Formed	Negative	Not done	–	Not done	–	–	–	Not done	–	–	–	Not done	–	–	–	–
12	–	F	11	Summer	Diarrheic	Negative	Not done	–	Not done	–	–	–	Not done	–	–	–	Not done	–	–	–	–
13	–	F	7	Summer	Diarrheic	Negative	Not done	–	Not done	–	–	–	Not done	–	–	–	Not done	–	–	–	–
14	–	M	32	Summer	Diarrheic	Negative	Not done	–	Not done	–	–	–	Not done	–	–	–	Not done	–	–	–	–
15	–	M	47	Summer	Diarrheic	Negative	Not done	–	Not done	–	–	–	Not done	–	–	–	Not done	–	–	–	–
16	–	F	6	Summer	Formed	Negative	Not done	–	Not done	–	–	–	Not done	–	–	–	Not done	–	–	–	–
17	H5	M	39	Summer	Diarrheic	Positive	Positive	21.31	Positive	AII	None	Yes	Negative	–	–	–	Negative	–	–	–	AII
18	–	F	12	Summer	Formed	Negative	Not done	–	Not done	–	–	–	Not done	–	–	–	Not done	–	–	–	–
19	–	F	43	Summer	Diarrheic	Negative	Not done	–	Not done	–	–	–	Not done	–	–	–	Not done	–	–	–	–
20	–	M	<1	Summer	Diarrheic	Negative	Not done	–	Not done	–	–	–	Not done	–	–	–	Not done	–	–	–	–
21	–	M	5	Summer	Diarrheic	Negative	Not done	–	Not done	–	–	–	Not done	–	–	–	Not done	–	–	–	–
22	–	M	<1	Summer	Formed	Negative	Not done	–	Not done	–	–	–	Not done	–	–	–	Not done	–	–	–	–
23	H6	M	10	Summer	Diarrheic	Positive	Positive	22.41	Negative	–	–	–	Negative	–	–	–	Negative	–	–	–	Unknown
24	–	F	8	Summer	Diarrheic	Negative	Not done	–	Not done	–	–	–	Not done	–	–	–	Not done	–	–	–	–
25	–	F	56	Summer	Diarrheic	Negative	Not done	–	Not done	–	–	–	Not done	–	–	–	Not done	–	–	–	–
26	–	F	56	Winter	Diarrheic	Negative	Not done	–	Not done	–	–	–	Not done	–	–	–	Not done	–	–	–	–
27	H7	M	32	Winter	Diarrheic	Positive	Positive	20.23	Positive	AII	None	Yes	Positive	AII	None	Yes	Negative	–	–	–	AII
28	H8	F	4	Winter	Diarrheic	Positive	Positive	21.31	Positive	AII	C273Y, A409R	Yes	Negative	–	–	–	Negative	–	–	–	AII
29	H9	F	2	Winter	Diarrheic	Positive	Positive	22.49	Negative	–	–	–	Negative	–	–	–	Negative	–	–	–	Unknown
30	–	M	3	Winter	Diarrheic	Negative	Not done	–	Not done	–	–	–	Not done	–	–	–	Not done	–	–	–	–
31	–	F	55	Winter	Formed	Negative	Not done	–	Not done	–	–	–	Not done	–	–	–	Not done	–	–	–	–
32	–	M	16	Winter	Diarrheic	Negative	Not done	–	Not done	–	–	–	Not done	–	–	–	Not done	–	–	–	–
33	–	F	4	Winter	Diarrheic	Negative	Not done	–	Not done	–	–	–	Not done	–	–	–	Not done	–	–	–	–
34	–	M	57	Winter	Diarrheic	Negative	Not done	–	Not done	–	–	–	Not done	–	–	–	Not done	–	–	–	–
35	–	M	13	Winter	Diarrheic	Negative	Not done	–	Not done	–	–	–	Not done	–	–	–	Not done	–	–	–	–
36	–	F	<1	Winter	Formed	Negative	Not done	–	Not done	–	–	–	Not done	–	–	–	Not done	–	–	–	–
37	–	F	22	Winter	Diarrheic	Negative	Not done	–	Not done	–	–	–	Not done	–	–	–	Not done	–	–	–	–
38	–	M	10	Winter	Formed	Negative	Not done	–	Not done	–	–	–	Not done	–	–	–	Not done	–	–	–	–
39	–	M	14	Winter	Diarrheic	Negative	Not done	–	Not done	–	–	–	Not done	–	–	–	Not done	–	–	–	–
40	–	M	3	Winter	Diarrheic	Negative	Not done	–	Not done	–	–	–	Not done	–	–	–	Not done	–	–	–	–
41	–	F	11	Winter	Diarrheic	Negative	Not done	–	Not done	–	–	–	Not done	–	–	–	Not done	–	–	–	–
42	H10	M	8	Winter	Diarrheic	Positive	Positive	22.49	Negative	–	–	–	Positive	AII	T164Y, C540Y	Yes	Negative	–	–	–	AII
43	–	M	57	Winter	Diarrheic	Negative	Not done	–	Not done	–	–	–	Not done	–	–	–	Not done	–	–	–	–
44	–	M	12	Winter	Diarrheic	Negative	Not done	–	Not done	–	–	–	Not done	–	–	–	Not done	–	–	–	–
45	–	F	2	Winter	Formed	Negative	Not done	–	Not done	–	–	–	Not done	–	–	–	Not done	–	–	–	–
46	–	F	3	Winter	Formed	Negative	Not done	–	Not done	–	–	–	Not done	–	–	–	Not done	–	–	–	–
47	–	M	60	Winter	Diarrheic	Negative	Not done	–	Not done	–	–	–	Not done	–	–	–	Not done	–	–	–	–
48	H11	F	4	Winter	Formed	Positive	Positive	30.9	Negative	–	–	–	Negative	–	–	–	Positive	AII	None	Yes	AII
49	–	F	7	Winter	Diarrheic	Negative	Not done	–	Not done	–	–	–	Not done	–	–	–	Not done	–	–	–	–
50	–	M	45	Winter	Diarrheic	Negative	Not done	–	Not done	–	–	–	Not done	–	–	–	Not done	–	–	–	–
51	–	M	4	Winter	Formed	Negative	Not done	–	Not done	–	–	–	Not done	–	–	–	Not done	–	–	–	–
52	–	F	20	Autumn	Formed	Negative	Not done	–	Not done	–	–	–	Not done	–	–	–	Not done	–	–	–	–
53	–	F	1	Autumn	Diarrheic	Negative	Not done	–	Not done	–	–	–	Not done	–	–	–	Not done	–	–	–	–
54	–	M	59	Autumn	Diarrheic	Negative	Not done	–	Not done	–	–	–	Not done	–	–	–	Not done	–	–	–	–
55	–	F	49	Autumn	Diarrheic	Negative	Not done	–	Not done	–	–	–	Not done	–	–	–	Not done	–	–	–	–
56	–	F	13	Autumn	Formed	Negative	Not done	–	Not done	–	–	–	Not done	–	–	–	Not done	–	–	–	–
57	–	M	16	Autumn	Formed	Negative	Not done	–	Not done	–	–	–	Not done	–	–	–	Not done	–	–	–	–
58	–	M	6	Autumn	Formed	Negative	Not done	–	Not done	–	–	–	Not done	–	–	–	Not done	–	–	–	–
59	–	F	<1	Autumn	Diarrheic	Negative	Not done	–	Not done	–	–	–	Not done	–	–	–	Not done	–	–	–	–
60	–	M	11	Autumn	Formed	Negative	Not done	–	Not done	–	–	–	Not done	–	–	–	Not done	–	–	–	–
61	–	F	50	Autumn	Diarrheic	Negative	Not done	–	Not done	–	–	–	Not done	–	–	–	Not done	–	–	–	–
62	–	F	3	Autumn	Formed	Negative	Not done	–	Not done	–	–	–	Not done	–	–	–	Not done	–	–	–	–
63	–	M	5	Spring	Diarrheic	Negative	Not done	–	Not done	–	–	–	Not done	–	–	–	Not done	–	–	–	–
64	–	M	9	Spring	Diarrheic	Negative	Not done	–	Not done	–	–	–	Not done	–	–	–	Not done	–	–	–	–
65	–	F	47	Spring	Formed	Negative	Not done	–	Not done	–	–	–	Not done	–	–	–	Not done	–	–	–	–
66	–	F	30	Spring	Diarrheic	Negative	Not done	–	Not done	–	–	–	Not done	–	–	–	Not done	–	–	–	–
67	–	M	1	Spring	Formed	Negative	Not done	–	Not done	–	–	–	Not done	–	–	–	Not done	–	–	–	–
68	–	F	20	Spring	Formed	Negative	Not done	–	Not done	–	–	–	Not done	–	–	–	Not done	–	–	–	–
69	–	F	35	Spring	Formed	Negative	Not done	–	Not done	–	–	–	Not done	–	–	–	Not done	–	–	–	–
70	–	M	31	Spring	Diarrheic	Negative	Not done	–	Not done	–	–	–	Not done	–	–	–	Not done	–	–	–	–
71	–	M	<1	Spring	Formed	Negative	Not done	–	Not done	–	–	–	Not done	–	–	–	Not done	–	–	–	–
72	–	M	35	Spring	Formed	Negative	Not done	–	Not done	–	–	–	Not done	–	–	–	Not done	–	–	–	–
73	–	F	39	Spring	Diarrheic	Negative	Not done	–	Not done	–	–	–	Not done	–	–	–	Not done	–	–	–	–
74	–	F	10	Spring	Formed	Negative	Not done	–	Not done	–	–	–	Not done	–	–	–	Not done	–	–	–	–
75	–	M	2	Spring	Diarrheic	Negative	Not done	–	Not done	–	–	–	Not done	–	–	–	Not done	–	–	–	–
76	–	F	12	Spring	Formed	Negative	Not done	–	Not done	–	–	–	Not done	–	–	–	Not done	–	–	–	–
77	–	F	6	Spring	Diarrheic	Negative	Not done	–	Not done	–	–	–	Not done	–	–	–	Not done	–	–	–	–
78	–	M	<1	Spring	Formed	Negative	Not done	–	Not done	–	–	–	Not done	–	–	–	Not done	–	–	–	–
79	–	M	8	Spring	Formed	Negative	Not done	–	Not done	–	–	–	Not done	–	–	–	Not done	–	–	–	–
80	–	F	<1	Spring	Formed	Negative	Not done	–	Not done	–	–	–	Not done	–	–	–	Not done	–	–	–	–
81	–	M	2	Summer	Formed	Negative	Not done	–	Not done	–	–	–	Not done	–	–	–	Not done	–	–	–	–
82	H12	F	<1	Summer	Diarrheic	Positive	Positive	29.6	Negative	–	–	–	Negative	–	–	–	Negative	–	–	–	Unknown
83	–	F	13	Summer	Formed	Negative	Not done	–	Not done	–	–	–	Not done	–	–	–	Not done	–	–	–	Unknown
84	–	M	1	Summer	Diarrheic	Negative	Not done	–	Not done	–	–	–	Not done	–	–	–	Not done	–	–	–	Unknown
85	–	M	48	Summer	Diarrheic	Negative	Not done	–	Not done	–	–	–	Not done	–	–	–	Not done	–	–	–	Unknown
86	–	M	5	Summer	Formed	Negative	Not done	–	Not done	–	–	–	Not done	–	–	–	Not done	–	–	–	Unknown
87	–	F	20	Summer	Formed	Negative	Not done	–	Not done	–	–	–	Not done	–	–	–	Not done	–	–	–	Unknown
88	–	F	16	Summer	Formed	Negative	Not done	–	Not done	–	–	–	Not done	–	–	–	Not done	–	–	–	Unknown
89	–	M	22	Summer	Formed	Negative	Not done	–	Not done	–	–	–	Not done	–	–	–	Not done	–	–	–	Unknown
90	–	F	57	Summer	Diarrheic	Negative	Not done	–	Not done	–	–	–	Not done	–	–	–	Not done	–	–	–	Unknown
91	–	F	4	Summer	Formed	Negative	Not done	–	Not done	–	–	–	Not done	–	–	–	Not done	–	–	–	Unknown
92	–	M	<1	Summer	Diarrheic	Negative	Not done	–	Not done	–	–	–	Not done	–	–	–	Not done	–	–	–	Unknown
93	–	M	1	Summer	Diarrheic	Negative	Not done	–	Not done	–	–	–	Not done	–	–	–	Not done	–	–	–	Unknown
94	–	F	<1	Summer	Formed	Negative	Not done	–	Not done	–	–	–	Not done	–	–	–	Not done	–	–	–	Unknown
95	–	M	<1	Summer	Formed	Negative	Not done	–	Not done	–	–	–	Not done	–	–	–	Not done	–	–	–	Unknown
96	–	F	13	Summer	Diarrheic	Negative	Not done	–	Not done	–	–	–	Not done	–	–	–	Not done	–	–	–	Unknown
97	–	F	38	Summer	Diarrheic	Negative	Not done	–	Not done	–	–	–	Not done	–	–	–	Not done	–	–	–	Unknown
98	–	M	6	Summer	Diarrheic	Negative	Not done	–	Not done	–	–	–	Not done	–	–	–	Not done	–	–	–	Unknown
99	–	F	<1	Summer	Formed	Negative	Not done	–	Not done	–	–	–	Not done	–	–	–	Not done	–	–	–	Unknown
100	–	F	<1	Summer	Formed	Negative	Not done	–	Not done	–	–	–	Not done	–	–	–	Not done	–	–	–	Unknown
101	–	F	58	Summer	Formed	Negative	Not done	–	Not done	–	–	–	Not done	–	–	–	Not done	–	–	–	Unknown
102	–	M	4	Summer	Diarrheic	Negative	Not done	–	Not done	–	–	–	Not done	–	–	–	Not done	–	–	–	Unknown
103	H13	M	9	Summer	Formed	Positive	Positive	27.1	Negative	–	–	–	Negative	–	–	–	Negative	–	–	–	Unknown
104	–	F	<1	Summer	Diarrheic	Negative	Not done	–	Not done	–	–	–	Not done	–	–	–	Not done	–	–	–	Unknown
105	–	M	16	Summer	Formed	Negative	Not done	–	Not done	–	–	–	Not done	–	–	–	Not done	–	–	–	Unknown
106	–	F	46	Spring	Diarrheic	Negative	Not done	–	Not done	–	–	–	Not done	–	–	–	Not done	–	–	–	Unknown
107	H14	M	<1	Spring	Diarrheic	Positive	Positive	29.5	Negative	–	–	–	Negative	–	–	–	Negative	–	–	–	Unknown
108	–	F	11	Spring	Formed	Negative	Not done	–	Not done	–	–	–	Not done	–	–	–	Not done	–	–	–	Unknown
109	–	F	30	Spring	Diarrheic	Negative	Not done	–	Not done	–	–	–	Not done	–	–	–	Not done	–	–	–	Unknown
110	–	F	51	Spring	Formed	Negative	Not done	–	Not done	–	–	–	Not done	–	–	–	Not done	–	–	–	Unknown
111	–	F	2	Spring	Formed	Negative	Not done	–	Not done	–	–	–	Not done	–	–	–	Not done	–	–	–	Unknown
112	–	F	4	Spring	Formed	Negative	Not done	–	Not done	–	–	–	Not done	–	–	–	Not done	–	–	–	Unknown
113	–	M	55	Spring	Diarrheic	Negative	Not done	–	Not done	–	–	–	Not done	–	–	–	Not done	–	–	–	Unknown
114	–	M	<1	Winter	Formed	Negative	Not done	–	Not done	–	–	–	Not done	–	–	–	Not done	–	–	–	Unknown
115	–	F	10	Winter	Formed	Negative	Not done	–	Not done	–	–	–	Not done	–	–	–	Not done	–	–	–	Unknown
116	–	M	20	Winter	Diarrheic	Negative	Not done	–	Not done	–	–	–	Not done	–	–	–	Not done	–	–	–	Unknown
117	–	F	22	Winter	Formed	Negative	Not done	–	Not done	–	–	–	Not done	–	–	–	Not done	–	–	–	Unknown
118	–	M	60	Winter	Formed	Negative	Not done	–	Not done	–	–	–	Not done	–	–	–	Not done	–	–	–	Unknown
119	–	F	16	Winter	Formed	Negative	Not done	–	Not done	–	–	–	Not done	–	–	–	Not done	–	–	–	Unknown
120	–	F	45	Winter	Diarrheic	Negative	Not done	–	Not done	–	–	–	Not done	–	–	–	Not done	–	–	–	Unknown
121	–	M	31	Winter	Formed	Negative	Not done	–	Not done	–	–	–	Not done	–	–	–	Not done	–	–	–	Unknown
122	–	F	5	Winter	Diarrheic	Negative	Not done	–	Not done	–	–	–	Not done	–	–	–	Not done	–	–	–	Unknown
123	–	F	<1	Winter	Diarrheic	Negative	Not done	–	Not done	–	–	–	Not done	–	–	–	Not done	–	–	–	Unknown
124	–	F	39	Winter	Formed	Negative	Not done	–	Not done	–	–	–	Not done	–	–	–	Not done	–	–	–	Unknown
125	–	M	9	Winter	Diarrheic	Negative	Not done	–	Not done	–	–	–	Not done	–	–	–	Not done	–	–	–	Unknown
126	–	F	40	Winter	Diarrheic	Negative	Not done	–	Not done	–	–	–	Not done	–	–	–	Not done	–	–	–	Unknown
127	–	F	6	Winter	Formed	Negative	Not done	–	Not done	–	–	–	Not done	–	–	–	Not done	–	–	–	Unknown
128	–	F	4	Winter	Diarrheic	Negative	Not done	–	Not done	–	–	–	Not done	–	–	–	Not done	–	–	–	Unknown
129	–	M	14	Winter	Diarrheic	Negative	Not done	–	Not done	–	–	–	Not done	–	–	–	Not done	–	–	–	Unknown
130	–	F	53	Winter	Formed	Negative	Not done	–	Not done	–	–	–	Not done	–	–	–	Not done	–	–	–	Unknown
131	–	F	12	Winter	Diarrheic	Negative	Not done	–	Not done	–	–	–	Not done	–	–	–	Not done	–	–	–	Unknown
132	–	M	23	Winter	Diarrheic	Negative	Not done	–	Not done	–	–	–	Not done	–	–	–	Not done	–	–	–	Unknown
133	–	F	40	Winter	Diarrheic	Negative	Not done	–	Not done	–	–	–	Not done	–	–	–	Not done	–	–	–	Unknown
134	–	F	13	Winter	Diarrheic	Negative	Not done	–	Not done	–	–	–	Not done	–	–	–	Not done	–	–	–	Unknown
135	–	M	22	Winter	Diarrheic	Negative	Not done	–	Not done	–	–	–	Not done	–	–	–	Not done	–	–	–	Unknown
136	–	M	31	Winter	Diarrheic	Negative	Not done	–	Not done	–	–	–	Not done	–	–	–	Not done	–	–	–	Unknown
137	–	F	26	Winter	Diarrheic	Negative	Not done	–	Not done	–	–	–	Not done	–	–	–	Not done	–	–	–	Unknown
138	–	M	19	Winter	Formed	Negative	Not done	–	Not done	–	–	–	Not done	–	–	–	Not done	–	–	–	Unknown
139	H15	F	22	Winter	Diarrheic	Positive	Positive	21.5	Negative	–	–	–	Negative	–	–	–	Negative	–	–	–	Unknown
140	H16	M	55	Winter	Formed	Positive	Positive	20.2	Positive	AII	None	Yes	Negative	–	–	–	Negative	–	–	–	AII
141	H17	F	22	Winter	Formed	Positive	Positive	20.2	Positive	AII	G458K	Yes	Positive	AII	None	Yes	Negative	–	–	–	AII
142	–	F	13	Winter	Formed	Negative	Not done	–	Not done	–	–	–	Not done	–	–	–	Not done	–	–	–	Unknown
143	–	F	1	Winter	Diarrheic	Negative	Not done	–	Not done	–	–	–	Not done	–	–	–	Not done	–	–	–	Unknown
144	–	F	37	Winter	Formed	Negative	Not done	–	Not done	–	–	–	Not done	–	–	–	Not done	–	–	–	Unknown
145	–	F	<1	Winter	Formed	Negative	Not done	–	Not done	–	–	–	Not done	–	–	–	Not done	–	–	–	Unknown
146	–	M	11	Winter	Diarrheic	Negative	Not done	–	Not done	–	–	–	Not done	–	–	–	Not done	–	–	–	Unknown
147	–	M	57	Winter	Formed	Negative	Not done	–	Not done	–	–	–	Not done	–	–	–	Not done	–	–	–	Unknown
148	–	F	22	Winter	Diarrheic	Negative	Not done	–	Not done	–	–	–	Not done	–	–	–	Not done	–	–	–	Unknown
149	–	M	13	Winter	Formed	Negative	Not done	–	Not done	–	–	–	Not done	–	–	–	Not done	–	–	–	Unknown
150	–	M	16	Summer	Diarrheic	Negative	Not done	–	Not done	–	–	–	Not done	–	–	–	Not done	–	–	–	Unknown
151	–	M	6	Summer	Formed	Negative	Not done	–	Not done	–	–	–	Not done	–	–	–	Not done	–	–	–	Unknown
152	–	M	<1	Summer	Formed	Negative	Not done	–	Not done	–	–	–	Not done	–	–	–	Not done	–	–	–	Unknown
153	–	M	12	Summer	Diarrheic	Negative	Not done	–	Not done	–	–	–	Not done	–	–	–	Not done	–	–	–	Unknown
154	–	F	43	Summer	Formed	Negative	Not done	–	Not done	–	–	–	Not done	–	–	–	Not done	–	–	–	Unknown
155	–	F	3	Summer	Diarrheic	Negative	Not done	–	Not done	–	–	–	Not done	–	–	–	Not done	–	–	–	Unknown
156	–	M	22	Summer	Formed	Negative	Not done	–	Not done	–	–	–	Not done	–	–	–	Not done	–	–	–	Unknown
157	–	F	9	Summer	Diarrheic	Negative	Not done	–	Not done	–	–	–	Not done	–	–	–	Not done	–	–	–	Unknown
158	–	M	6	Summer	Diarrheic	Negative	Not done	–	Not done	–	–	–	Not done	–	–	–	Not done	–	–	–	Unknown
159	–	F	30	Summer	Formed	Negative	Not done	–	Not done	–	–	–	Not done	–	–	–	Not done	–	–	–	Unknown
160	–	M	50	Summer	Diarrheic	Negative	Not done	–	Not done	–	–	–	Not done	–	–	–	Not done	–	–	–	Unknown
161	–	M	20	Summer	Diarrheic	Negative	Not done	–	Not done	–	–	–	Not done	–	–	–	Not done	–	–	–	Unknown
162	–	M	21	Spring	Formed	Negative	Not done	–	Not done	–	–	–	Not done	–	–	–	Not done	–	–	–	Unknown
163	–	F	22	Spring	Diarrheic	Negative	Not done	–	Not done	–	–	–	Not done	–	–	–	Not done	–	–	–	Unknown
164	–	F	5	Spring	Diarrheic	Negative	Not done	–	Not done	–	–	–	Not done	–	–	–	Not done	–	–	–	Unknown
165	–	M	38	Spring	Formed	Negative	Not done	–	Not done	–	–	–	Not done	–	–	–	Not done	–	–	–	Unknown
166	–	M	9	Spring	Diarrheic	Negative	Not done	–	Not done	–	–	–	Not done	–	–	–	Not done	–	–	–	Unknown
167	–	F	<1	Spring	Diarrheic	Negative	Not done	–	Not done	–	–	–	Not done	–	–	–	Not done	–	–	–	Unknown
168	–	M	11	Spring	Formed	Negative	Not done	–	Not done	–	–	–	Not done	–	–	–	Not done	–	–	–	Unknown
169	–	M	55	Spring	Diarrheic	Negative	Not done	–	Not done	–	–	–	Not done	–	–	–	Not done	–	–	–	Unknown
170	–	F	58	Spring	Diarrheic	Negative	Not done	–	Not done	–	–	–	Not done	–	–	–	Not done	–	–	–	Unknown
171	–	F	11	Spring	Formed	Negative	Not done	–	Not done	–	–	–	Not done	–	–	–	Not done	–	–	–	Unknown
172	–	M	30	Spring	Diarrheic	Negative	Not done	–	Not done	–	–	–	Not done	–	–	–	Not done	–	–	–	Unknown
173	H18	F	22	Spring	Diarrheic	Positive	Positive	24.4	Positive	BIII	A55G, C99T, C141T, T147C, G150A, A164R, C309T	Yes	Negative	–	–	–	Negative	–	–	–	BIII
174	–	F	7	Spring	Diarrheic	Negative	Not done	–	Not done	–	–	–	Negative	–	–	–	Not done	–	–	–	Unknown
175	–	F	48	Spring	Diarrheic	Negative	Not done	–	Not done	–	–	–	Negative	–	–	–	Not done	–	–	–	Unknown
176	–	F	31	Spring	Diarrheic	Negative	Not done	–	Not done	–	–	–	Negative	–	–	–	Not done	–	–	–	Unknown
177	H19	F	21	Spring	Diarrheic	Positive	Positive	25.7	Positive	BIII	A55G, C99T, C141T, T147C, G150A, C309T	Yes	Negative	–	–	–	Negative	–	–	–	BIII
178	–	M	26	Spring	Diarrheic	Negative	Not done	–	Not done	–	–	–	Negative	–	–	–	Not done	–	–	–	Unknown
179	–	M	1	Spring	Diarrheic	Negative	Not done	–	Not done	–	–	–	Negative	–	–	–	Not done	–	–	–	Unknown
180	H20	M	51	Spring	Formed	Positive	Positive	23.9	Positive	BIII	C309T	Yes	Negative	–	–	–	Negative	–	–	–	BIII
181	–	F	11	Spring	Diarrheic	Negative	Not done	–	Not done	–	–	–	Negative	–	–	–	Not done	–	–	–	Unknown
182	–	F	3	Spring	Formed	Negative	Not done	–	Not done	–	–	–	Negative	–	–	–	Not done	–	–	–	Unknown
183	–	M	22	Spring	Diarrheic	Negative	Not done	–	Not done	–	–	–	Negative	–	–	–	Not done	–	–	–	Unknown
184	–	M	<1	Spring	Formed	Negative	Not done	–	Not done	–	–	–	Negative	–	–	–	Not done	–	–	–	Unknown
185	–	M	14	Spring	Diarrheic	Negative	Not done	–	Not done	–	–	–	Negative	–	–	–	Not done	–	–	–	Unknown
186	–	M	49	Spring	Diarrheic	Negative	Not done	–	Not done	–	–	–	Negative	–	–	–	Not done	–	–	–	Unknown
187	H21	M	<1	Spring	Diarrheic	Positive	Positive	26.7	Negative	–	–	–	Negative	–	–	–	Negative	–	–	–	Unknown
188	–	F	32	Spring	Formed	Negative	Not done	–	Not done	–	–	–	Negative	–	–	–	Not done	–	–	–	Unknown
189	–	F	26	Spring	Formed	Negative	Not done	–	Not done	–	–	–	Negative	–	–	–	Not done	–	–	–	Unknown
190	–	F	4	Spring	Diarrheic	Negative	Not done	–	Not done	–	–	–	Negative	–	–	–	Not done	–	–	–	Unknown
191	–	F	20	Spring	Formed	Negative	Not done	–	Not done	–	–	–	Negative	–	–	–	Not done	–	–	–	Unknown
192	–	F	<1	Spring	Formed	Negative	Not done	–	Not done	–	–	–	Negative	–	–	–	Not done	–	–	–	Unknown
193	–	F	55	Autumn	Diarrheic	Negative	Not done	–	Not done	–	–	–	Negative	–	–	–	Not done	–	–	–	Unknown
194	–	F	<1	Autumn	Formed	Negative	Not done	–	Not done	–	–	–	Negative	–	–	–	Not done	–	–	–	Unknown
195	–	M	6	Autumn	Formed	Negative	Not done	–	Not done	–	–	–	Negative	–	–	–	Not done	–	–	–	Unknown
196	–	M	1	Autumn	Diarrheic	Negative	Not done	–	Not done	–	–	–	Negative	–	–	–	Not done	–	–	–	Unknown
197	–	F	21	Autumn	Diarrheic	Negative	Not done	–	Not done	–	–	–	Negative	–	–	–	Not done	–	–	–	Unknown
198	–	F	25	Autumn	Diarrheic	Negative	Not done	–	Not done	–	–	–	Negative	–	–	–	Not done	–	–	–	Unknown
199	–	F	13	Autumn	Diarrheic	Negative	Not done	–	Not done	–	–	–	Negative	–	–	–	Not done	–	–	–	Unknown
200	–	F	<1	Autumn	Formed	Negative	Not done	–	Not done	–	–	–	Negative	–	–	–	Not done	–	–	–	Unknown
201	–	F	11	Autumn	Formed	Negative	Not done	–	Not done	–	–	–	Negative	–	–	–	Not done	–	–	–	Unknown
202	–	M	<1	Autumn	Diarrheic	Negative	Not done	–	Not done	–	–	–	Negative	–	–	–	Not done	–	–	–	Unknown
203	–	M	48	Autumn	Formed	Negative	Not done	–	Not done	–	–	–	Negative	–	–	–	Not done	–	–	–	Unknown
204	–	F	51	Autumn	Diarrheic	Negative	Not done	–	Not done	–	–	–	Negative	–	–	–	Not done	–	–	–	Unknown
205	–	M	47	Autumn	Formed	Negative	Not done	–	Not done	–	–	–	Negative	–	–	–	Not done	–	–	–	Unknown
206	–	M	25	Autumn	Diarrheic	Negative	Not done	–	Not done	–	–	–	Negative	–	–	–	Not done	–	–	–	Unknown
207	–	F	20	Autumn	Diarrheic	Negative	Not done	–	Not done	–	–	–	Negative	–	–	–	Not done	–	–	–	Unknown
208	–	F	<1	Autumn	Diarrheic	Negative	Not done	–	Not done	–	–	–	Negative	–	–	–	Not done	–	–	–	Unknown
209	–	M	11	Autumn	Formed	Negative	Not done	–	Not done	–	–	–	Negative	–	–	–	Not done	–	–	–	Unknown
210	–	M	53	Autumn	Diarrheic	Negative	Not done	–	Not done	–	–	–	Negative	–	–	–	Not done	–	–	–	Unknown
211	–	F	35	Autumn	Diarrheic	Negative	Not done	–	Not done	–	–	–	Negative	–	–	–	Not done	–	–	–	Unknown
212	–	F	6	Autumn	Formed	Negative	Not done	–	Not done	–	–	–	Negative	–	–	–	Not done	–	–	–	Unknown
213	–	F	35	Autumn	Diarrheic	Negative	Not done	–	Not done	–	–	–	Negative	–	–	–	Not done	–	–	–	Unknown
214	–	M	51	Autumn	Formed	Negative	Not done	–	Not done	–	–	–	Negative	–	–	–	Not done	–	–	–	Unknown
215	–	M	2	Autumn	Formed	Negative	Not done	–	Not done	–	–	–	Negative	–	–	–	Not done	–	–	–	Unknown
216	–	M	12	Autumn	Diarrheic	Negative	Not done	–	Not done	–	–	–	Negative	–	–	–	Not done	–	–	–	Unknown
217	–	M	<1	Autumn	Formed	Negative	Not done	–	Not done	–	–	–	Negative	–	–	–	Not done	–	–	–	Unknown
218	–	M	<1	Autumn	Formed	Negative	Not done	–	Not done	–	–	–	Negative	–	–	–	Not done	–	–	–	Unknown
219	–	F	2	Autumn	Diarrheic	Negative	Not done	–	Not done	–	–	–	Negative	–	–	–	Not done	–	–	–	Unknown
220	–	F	<1	Winter	Formed	Negative	Not done	–	Not done	–	–	–	Negative	–	–	–	Not done	–	–	–	Unknown
221	–	F	10	Winter	Diarrheic	Negative	Not done	–	Not done	–	–	–	Negative	–	–	–	Not done	–	–	–	Unknown
222	–	M	30	Winter	Diarrheic	Negative	Not done	–	Not done	–	–	–	Negative	–	–	–	Not done	–	–	–	Unknown
223	–	F	39	Winter	Formed	Negative	Not done	–	Not done	–	–	–	Negative	–	–	–	Not done	–	–	–	Unknown
224	–	F	12	Winter	Diarrheic	Negative	Not done	–	Not done	–	–	–	Negative	–	–	–	Not done	–	–	–	Unknown
225	H22	F	17	Winter	Formed	Positive	Positive	31	Negative	–	–	–	Negative	–	–	–	Negative	–	–	–	Unknown
226	–	F	13	Summer	Formed	Negative	Not done	–	Not done	–	–	–	Negative	–	–	–	Not done	–	–	–	Unknown
227	–	M	6	Summer	Formed	Negative	Not done	–	Not done	–	–	–	Negative	–	–	–	Not done	–	–	–	Unknown
228	–	M	45	Summer	Formed	Negative	Not done	–	Not done	–	–	–	Negative	–	–	–	Not done	–	–	–	Unknown
229	–	M	14	Summer	Diarrheic	Negative	Not done	–	Not done	–	–	–	Negative	–	–	–	Not done	–	–	–	Unknown
230	–	F	2	Summer	Formed	Negative	Not done	–	Not done	–	–	–	Negative	–	–	–	Not done	–	–	–	Unknown
231	–	F	<1	Summer	Formed	Negative	Not done	–	Not done	–	–	–	Negative	–	–	–	Not done	–	–	–	Unknown
232	–	F	15	Summer	Diarrheic	Negative	Not done	–	Not done	–	–	–	Negative	–	–	–	Not done	–	–	–	Unknown
233	–	F	36	Summer	Diarrheic	Negative	Not done	–	Not done	–	–	–	Negative	–	–	–	Not done	–	–	–	Unknown
234	–	F	12	Summer	Diarrheic	Negative	Not done	–	Not done	–	–	–	Negative	–	–	–	Not done	–	–	–	Unknown
235	–	M	8	Summer	Diarrheic	Negative	Not done	–	Not done	–	–	–	Negative	–	–	–	Not done	–	–	–	Unknown
236	–	F	13	Summer	Formed	Negative	Not done	–	Not done	–	–	–	Negative	–	–	–	Not done	–	–	–	Unknown
237	–	F	13	Summer	Formed	Negative	Not done	–	Not done	–	–	–	Negative	–	–	–	Not done	–	–	–	Unknown
238	–	F	32	Summer	Diarrheic	Negative	Not done	–	Not done	–	–	–	Negative	–	–	–	Not done	–	–	–	Unknown
239	–	M	30	Summer	Diarrheic	Negative	Not done	–	Not done	–	–	–	Negative	–	–	–	Not done	–	–	–	Unknown
240	–	F	52	Summer	Formed	Negative	Not done	–	Not done	–	–	–	Negative	–	–	–	Not done	–	–	–	Unknown
241	–	M	3	Summer	Formed	Negative	Not done	–	Not done	–	–	–	Negative	–	–	–	Not done	–	–	–	Unknown
242	–	M	12	Summer	Diarrheic	Negative	Not done	–	Not done	–	–	–	Negative	–	–	–	Not done	–	–	–	Unknown
243	–	M	4	Autumn	Formed	Negative	Not done	–	Not done	–	–	–	Negative	–	–	–	Not done	–	–	–	Unknown
244	–	M	<1	Autumn	Formed	Negative	Not done	–	Not done	–	–	–	Negative	–	–	–	Not done	–	–	–	Unknown
245	–	F	43	Autumn	Diarrheic	Negative	Not done	–	Not done	–	–	–	Negative	–	–	–	Not done	–	–	–	Unknown
246	–	F	6	Autumn	Formed	Negative	Not done	–	Not done	–	–	–	Negative	–	–	–	Not done	–	–	–	Unknown
247	–	F	10	Autumn	Formed	Negative	Not done	–	Not done	–	–	–	Negative	–	–	–	Not done	–	–	–	Unknown
248	–	M	6	Autumn	Diarrheic	Negative	Not done	–	Not done	–	–	–	Negative	–	–	–	Not done	–	–	–	Unknown
249	–	M	41	Autumn	Formed	Negative	Not done	–	Not done	–	–	–	Negative	–	–	–	Not done	–	–	–	Unknown
250	–	M	22	Autumn	Diarrheic	Negative	Not done	–	Not done	–	–	–	Negative	–	–	–	Not done	–	–	–	Unknown
251	–	M	51	Autumn	Diarrheic	Negative	Not done	–	Not done	–	–	–	Negative	–	–	–	Not done	–	–	–	Unknown
252	–	M	35	Autumn	Formed	Negative	Not done	–	Not done	–	–	–	Negative	–	–	–	Not done	–	–	–	Unknown
253	–	F	6	Autumn	Diarrheic	Negative	Not done	–	Not done	–	–	–	Negative	–	–	–	Not done	–	–	–	Unknown
254	–	F	39	Autumn	Formed	Negative	Not done	–	Not done	–	–	–	Negative	–	–	–	Not done	–	–	–	Unknown
255	–	F	<1	Autumn	Diarrheic	Negative	Not done	–	Not done	–	–	–	Negative	–	–	–	Not done	–	–	–	Unknown
256	–	F	2	Autumn	Formed	Negative	Not done	–	Not done	–	–	–	Negative	–	–	–	Not done	–	–	–	Unknown
257	–	M	60	Autumn	Diarrheic	Negative	Not done	–	Not done	–	–	–	Negative	–	–	–	Not done	–	–	–	Unknown
258	–	F	47	Autumn	Diarrheic	Negative	Not done	–	Not done	–	–	–	Negative	–	–	–	Not done	–	–	–	Unknown
259	–	F	<1	Autumn	Diarrheic	Negative	Not done	–	Not done	–	–	–	Negative	–	–	–	Not done	–	–	–	Unknown
260	–	F	10	Autumn	Diarrheic	Negative	Not done	–	Not done	–	–	–	Negative	–	–	–	Not done	–	–	–	Unknown
261	–	F	14	Autumn	Formed	Negative	Not done	–	Not done	–	–	–	Negative	–	–	–	Not done	–	–	–	Unknown
262	–	F	49	Summer	Diarrheic	Negative	Not done	–	Not done	–	–	–	Negative	–	–	–	Not done	–	–	–	Unknown
263	–	F	32	Summer	Diarrheic	Negative	Not done	–	Not done	–	–	–	Negative	–	–	–	Not done	–	–	–	Unknown
264	–	M	32	Summer	Formed	Negative	Not done	–	Not done	–	–	–	Negative	–	–	–	Not done	–	–	–	Unknown
265	–	F	35	Summer	Diarrheic	Negative	Not done	–	Not done	–	–	–	Negative	–	–	–	Not done	–	–	–	Unknown
266	–	M	16	Summer	Formed	Negative	Not done	–	Not done	–	–	–	Negative	–	–	–	Not done	–	–	–	Unknown
267	–	M	2	Summer	Formed	Negative	Not done	–	Not done	–	–	–	Negative	–	–	–	Not done	–	–	–	Unknown
268	–	M	37	Summer	Diarrheic	Negative	Not done	–	Not done	–	–	–	Negative	–	–	–	Not done	–	–	–	Unknown
269	–	M	2	Summer	Formed	Negative	Not done	–	Not done	–	–	–	Negative	–	–	–	Not done	–	–	–	Unknown
270	–	M	<1	Summer	Formed	Negative	Not done	–	Not done	–	–	–	Negative	–	–	–	Not done	–	–	–	Unknown
271	–	M	54	Summer	Diarrheic	Negative	Not done	–	Not done	–	–	–	Negative	–	–	–	Not done	–	–	–	Unknown
272	–	F	19	Summer	Diarrheic	Negative	Not done	–	Not done	–	–	–	Negative	–	–	–	Not done	–	–	–	Unknown
273	–	M	10	Summer	Formed	Negative	Not done	–	Not done	–	–	–	Negative	–	–	–	Not done	–	–	–	Unknown
274	–	F	4	Summer	Diarrheic	Negative	Not done	–	Not done	–	–	–	Negative	–	–	–	Not done	–	–	–	Unknown
275	–	F	42	Summer	Diarrheic	Negative	Not done	–	Not done	–	–	–	Negative	–	–	–	Not done	–	–	–	Unknown
276	–	M	<1	Summer	Formed	Negative	Not done	–	Not done	–	–	–	Negative	–	–	–	Not done	–	–	–	Unknown
277	–	F	7	Summer	Formed	Negative	Not done	–	Not done	–	–	–	Negative	–	–	–	Not done	–	–	–	Unknown
278	–	F	6	Summer	Diarrheic	Negative	Not done	–	Not done	–	–	–	Negative	–	–	–	Not done	–	–	–	Unknown
279	–	F	9	Summer	Diarrheic	Negative	Not done	–	Not done	–	–	–	Negative	–	–	–	Not done	–	–	–	Unknown
280	–	M	51	Summer	Diarrheic	Negative	Not done	–	Not done	–	–	–	Negative	–	–	–	Not done	–	–	–	Unknown
281	–	F	<1	Summer	Formed	Negative	Not done	–	Not done	–	–	–	Negative	–	–	–	Not done	–	–	–	Unknown
282	–	F	6	Summer	Diarrheic	Negative	Not done	–	Not done	–	–	–	Negative	–	–	–	Not done	–	–	–	Unknown
283	–	F	4	Summer	Formed	Negative	Not done	–	Not done	–	–	–	Negative	–	–	–	Not done	–	–	–	Unknown
284	–	F	57	Summer	Formed	Negative	Not done	–	Not done	–	–	–	Negative	–	–	–	Not done	–	–	–	Unknown
285	–	M	<1	Summer	Formed	Negative	Not done	–	Not done	–	–	–	Negative	–	–	–	Not done	–	–	–	Unknown
286	–	M	15	Summer	Diarrheic	Negative	Not done	–	Not done	–	–	–	Negative	–	–	–	Not done	–	–	–	Unknown
287	–	M	12	Summer	Diarrheic	Negative	Not done	–	Not done	–	–	–	Negative	–	–	–	Not done	–	–	–	Unknown
288	–	M	30	Summer	Formed	Negative	Not done	–	Not done	–	–	–	Negative	–	–	–	Not done	–	–	–	Unknown
289	–	M	<1	Summer	Diarrheic	Negative	Not done	–	Not done	–	–	–	Negative	–	–	–	Not done	–	–	–	Unknown
290	–	M	6.5	Winter	Diarrheic	Negative	Not done	–	Not done	–	–	–	Negative	–	–	–	Not done	–	–	–	Unknown
291	–	M	40	Winter	Diarrheic	Negative	Not done	–	Not done	–	–	–	Negative	–	–	–	Not done	–	–	–	Unknown
292	–	M	30	Winter	Formed	Negative	Not done	–	Not done	–	–	–	Negative	–	–	–	Not done	–	–	–	Unknown
293	–	M	<1	Winter	Formed	Negative	Not done	–	Not done	–	–	–	Negative	–	–	–	Not done	–	–	–	Unknown
294	–	M	1	Winter	Diarrheic	Negative	Not done	–	Not done	–	–	–	Negative	–	–	–	Not done	–	–	–	Unknown
295	–	F	53	Winter	Diarrheic	Negative	Not done	–	Not done	–	–	–	Negative	–	–	–	Not done	–	–	–	Unknown
296	–	M	14	Winter	Diarrheic	Negative	Not done	–	Not done	–	–	–	Negative	–	–	–	Not done	–	–	–	Unknown
297	–	F	5	Winter	Formed	Negative	Not done	–	Not done	–	–	–	Negative	–	–	–	Not done	–	–	–	Unknown
298	–	F	52	Winter	Formed	Negative	Not done	–	Not done	–	–	–	Negative	–	–	–	Not done	–	–	–	Unknown
299	–	F	12	Winter	Diarrheic	Negative	Not done	–	Not done	–	–	–	Negative	–	–	–	Not done	–	–	–	Unknown
300	–	M	<1	Winter	Diarrheic	Negative	Not done	–	Not done	–	–	–	Negative	–	–	–	Not done	–	–	–	Unknown
301	–	F	30	Winter	Diarrheic	Negative	Not done	–	Not done	–	–	–	Negative	–	–	–	Not done	–	–	–	Unknown
302	–	F	59	Winter	Formed	Negative	Not done	–	Not done	–	–	–	Negative	–	–	–	Not done	–	–	–	Unknown
303	–	M	<1	Winter	Formed	Negative	Not done	–	Not done	–	–	–	Negative	–	–	–	Not done	–	–	–	Unknown
304	–	M	51	Winter	Formed	Negative	Not done	–	Not done	–	–	–	Negative	–	–	–	Not done	–	–	–	Unknown
305	–	M	2	Winter	Formed	Negative	Not done	–	Not done	–	–	–	Negative	–	–	–	Not done	–	–	–	Unknown
306	–	F	1	Winter	Diarrheic	Negative	Not done	–	Not done	–	–	–	Negative	–	–	–	Not done	–	–	–	Unknown
307	–	F	17	Winter	Formed	Negative	Not done	–	Not done	–	–	–	Negative	–	–	–	Not done	–	–	–	Unknown
308	–	M	41	Winter	Diarrheic	Negative	Not done	–	Not done	–	–	–	Negative	–	–	–	Not done	–	–	–	Unknown
309	–	F	5	Winter	Diarrheic	Negative	Not done	–	Not done	–	–	–	Negative	–	–	–	Not done	–	–	–	Unknown
310	H23	M	12	Winter	Diarrheic	Positive	Positive	31.6	Negative	–	–	–	Negative	–	–	–	Negative	–	–	–	Unknown
311	–	F	13	Winter	Formed	Negative	Not done	–	Not done	–	–	–	Negative	–	–	–	Not done	–	–	–	Unknown
312	–	M	<1	Winter	Diarrheic	Negative	Not done	–	Not done	–	–	–	Negative	–	–	–	Not done	–	–	–	Unknown
313	–	F	4	Winter	Diarrheic	Negative	Not done	–	Not done	–	–	–	Negative	–	–	–	Not done	–	–	–	Unknown
314	–	F	37	Winter	Diarrheic	Negative	Not done	–	Not done	–	–	–	Negative	–	–	–	Not done	–	–	–	Unknown
315	–	M	6	Winter	Formed	Negative	Not done	–	Not done	–	–	–	Negative	–	–	–	Not done	–	–	–	Unknown
316	–	M	60	Winter	Diarrheic	Negative	Not done	–	Not done	–	–	–	Negative	–	–	–	Not done	–	–	–	Unknown
317	–	M	30	Winter	Diarrheic	Negative	Not done	–	Not done	–	–	–	Negative	–	–	–	Not done	–	–	–	Unknown
318	–	M	<1	Winter	Formed	Negative	Not done	–	Not done	–	–	–	Negative	–	–	–	Not done	–	–	–	Unknown
319	–	M	51	Winter	Diarrheic	Negative	Not done	–	Not done	–	–	–	Negative	–	–	–	Not done	–	–	–	Unknown
320	–	F	12	Spring	Diarrheic	Negative	Not done	–	Not done	–	–	–	Negative	–	–	–	Not done	–	–	–	Unknown
321	–	F	53	Spring	Diarrheic	Negative	Not done	–	Not done	–	–	–	Negative	–	–	–	Not done	–	–	–	Unknown
322	–	M	<1	Spring	Diarrheic	Negative	Not done	–	Not done	–	–	–	Negative	–	–	–	Not done	–	–	–	Unknown
323	–	F	1	Spring	Diarrheic	Negative	Not done	–	Not done	–	–	–	Negative	–	–	–	Not done	–	–	–	Unknown
324	–	M	45	Spring	Diarrheic	Negative	Not done	–	Not done	–	–	–	Negative	–	–	–	Not done	–	–	–	Unknown
325	–	F	<1	Spring	Diarrheic	Negative	Not done	–	Not done	–	–	–	Negative	–	–	–	Not done	–	–	–	Unknown
326	–	F	8	Spring	Formed	Negative	Not done	–	Not done	–	–	–	Negative	–	–	–	Not done	–	–	–	Unknown
327	–	M	56	Spring	Diarrheic	Negative	Not done	–	Not done	–	–	–	Negative	–	–	–	Not done	–	–	–	Unknown
328	–	M	30	Spring	Formed	Negative	Not done	–	Not done	–	–	–	Negative	–	–	–	Not done	–	–	–	Unknown
329	–	M	19	Spring	Formed	Negative	Not done	–	Not done	–	–	–	Negative	–	–	–	Not done	–	–	–	Unknown
330	–	F	5	Spring	Formed	Negative	Not done	–	Not done	–	–	–	Negative	–	–	–	Not done	–	–	–	Unknown
331	–	F	15	Spring	Diarrheic	Negative	Not done	–	Not done	–	–	–	Negative	–	–	–	Not done	–	–	–	Unknown
332	–	M	12	Spring	Formed	Negative	Not done	–	Not done	–	–	–	Negative	–	–	–	Not done	–	–	–	Unknown
333	–	F	38	Spring	Formed	Negative	Not done	–	Not done	–	–	–	Negative	–	–	–	Not done	–	–	–	Unknown
334	–	M	41	Spring	Diarrheic	Negative	Not done	–	Not done	–	–	–	Negative	–	–	–	Not done	–	–	–	Unknown
335	–	F	4	Spring	Formed	Negative	Not done	–	Not done	–	–	–	Negative	–	–	–	Not done	–	–	–	Unknown
336	–	M	<1	Spring	Diarrheic	Negative	Not done	–	Not done	–	–	–	Negative	–	–	–	Not done	–	–	–	Unknown
337	–	F	12	Spring	Formed	Negative	Not done	–	Not done	–	–	–	Negative	–	–	–	Not done	–	–	–	Unknown
338	–	M	31	Spring	Formed	Negative	Not done	–	Not done	–	–	–	Negative	–	–	–	Not done	–	–	–	Unknown
339	–	F	2	Spring	Formed	Negative	Not done	–	Not done	–	–	–	Negative	–	–	–	Not done	–	–	–	Unknown
340	–	F	50	Spring	Formed	Negative	Not done	–	Not done	–	–	–	Negative	–	–	–	Not done	–	–	–	Unknown
341	–	F	45	Spring	Formed	Negative	Not done	–	Not done	–	–	–	Negative	–	–	–	Not done	–	–	–	Unknown
342	–	F	10	Spring	Formed	Negative	Not done	–	Not done	–	–	–	Negative	–	–	–	Not done	–	–	–	Unknown
343	–	F	12	Spring	Diarrheic	Negative	Not done	–	Not done	–	–	–	Negative	–	–	–	Not done	–	–	–	Unknown
344	–	M	<1	Autumn	Diarrheic	Negative	Not done	–	Not done	–	–	–	Negative	–	–	–	Not done	–	–	–	Unknown
345	–	M	19	Autumn	Diarrheic	Negative	Not done	–	Not done	–	–	–	Negative	–	–	–	Not done	–	–	–	Unknown
346	–	M	49	Autumn	Diarrheic	Negative	Not done	–	Not done	–	–	–	Negative	–	–	–	Not done	–	–	–	Unknown
347	–	F	30	Autumn	Formed	Negative	Not done	–	Not done	–	–	–	Negative	–	–	–	Not done	–	–	–	Unknown
348	–	F	10	Autumn	Formed	Negative	Not done	–	Not done	–	–	–	Negative	–	–	–	Not done	–	–	–	Unknown
349	–	M	30	Autumn	Diarrheic	Negative	Not done	–	Not done	–	–	–	Negative	–	–	–	Not done	–	–	–	Unknown
350	–	F	4	Autumn	Formed	Negative	Not done	–	Not done	–	–	–	Negative	–	–	–	Not done	–	–	–	Unknown
351	–	F	51	Autumn	Diarrheic	Negative	Not done	–	Not done	–	–	–	Negative	–	–	–	Not done	–	–	–	Unknown
352	–	F	6.5	Autumn	Formed	Negative	Not done	–	Not done	–	–	–	Negative	–	–	–	Not done	–	–	–	Unknown
353	–	M	38	Autumn	Formed	Negative	Not done	–	Not done	–	–	–	Negative	–	–	–	Not done	–	–	–	Unknown
354	–	F	39	Autumn	Diarrheic	Negative	Not done	–	Not done	–	–	–	Negative	–	–	–	Not done	–	–	–	Unknown
355	–	M	<1	Autumn	Diarrheic	Negative	Not done	–	Not done	–	–	–	Negative	–	–	–	Not done	–	–	–	Unknown
356	–	F	16	Spring	Diarrheic	Negative	Not done	–	Not done	–	–	–	Negative	–	–	–	Not done	–	–	–	Unknown
357	–	F	2	Spring	Formed	Negative	Not done	–	Not done	–	–	–	Negative	–	–	–	Not done	–	–	–	Unknown
358	–	F	50	Spring	Diarrheic	Negative	Not done	–	Not done	–	–	–	Negative	–	–	–	Not done	–	–	–	Unknown
359	–	M	10	Spring	Diarrheic	Negative	Not done	–	Not done	–	–	–	Negative	–	–	–	Not done	–	–	–	Unknown
360	–	F	30	Spring	Diarrheic	Negative	Not done	–	Not done	–	–	–	Negative	–	–	–	Not done	–	–	–	Unknown
361	–	M	1	Spring	Formed	Negative	Not done	–	Not done	–	–	–	Negative	–	–	–	Not done	–	–	–	Unknown
362	–	F	5	Spring	Diarrheic	Negative	Not done	–	Not done	–	–	–	Negative	–	–	–	Not done	–	–	–	Unknown
363	–	F	<1	Spring	Formed	Negative	Not done	–	Not done	–	–	–	Negative	–	–	–	Not done	–	–	–	Unknown
364	–	F	4	Spring	Formed	Negative	Not done	–	Not done	–	–	–	Negative	–	–	–	Not done	–	–	–	Unknown
365	–	M	52	Spring	Formed	Negative	Not done	–	Not done	–	–	–	Negative	–	–	–	Not done	–	–	–	Unknown
366	–	M	<1	Spring	Diarrheic	Negative	Not done	–	Not done	–	–	–	Negative	–	–	–	Not done	–	–	–	Unknown
367	–	F	3	Spring	Diarrheic	Negative	Not done	–	Not done	–	–	–	Negative	–	–	–	Not done	–	–	–	Unknown
368	–	M	<1	Spring	Formed	Negative	Not done	–	Not done	–	–	–	Negative	–	–	–	Not done	–	–	–	Unknown
369	–	F	16	Spring	Formed	Negative	Not done	–	Not done	–	–	–	Negative	–	–	–	Not done	–	–	–	Unknown
370	–	F	46	Spring	Diarrheic	Negative	Not done	–	Not done	–	–	–	Negative	–	–	–	Not done	–	–	–	Unknown
371	–	F	1	Spring	Formed	Negative	Not done	–	Not done	–	–	–	Negative	–	–	–	Not done	–	–	–	Unknown
372	–	M	<1	Spring	Formed	Negative	Not done	–	Not done	–	–	–	Negative	–	–	–	Not done	–	–	–	Unknown
373	–	M	3	Spring	Formed	Negative	Not done	–	Not done	–	–	–	Negative	–	–	–	Not done	–	–	–	Unknown
374	–	F	50	Spring	Diarrheic	Negative	Not done	–	Not done	–	–	–	Negative	–	–	–	Not done	–	–	–	Unknown
375	–	F	12	Spring	Formed	Negative	Not done	–	Not done	–	–	–	Negative	–	–	–	Not done	–	–	–	Unknown
376	–	F	10	Spring	Formed	Negative	Not done	–	Not done	–	–	–	Negative	–	–	–	Not done	–	–	–	Unknown
377	–	M	30	Spring	Diarrheic	Negative	Not done	–	Not done	–	–	–	Negative	–	–	–	Not done	–	–	–	Unknown
378	–	F	56	Spring	Formed	Negative	Not done	–	Not done	–	–	–	Negative	–	–	–	Not done	–	–	–	Unknown
379	–	F	22	Spring	Diarrheic	Negative	Not done	–	Not done	–	–	–	Negative	–	–	–	Not done	–	–	–	Unknown
380	–	M	13	Spring	Formed	Negative	Not done	–	Not done	–	–	–	Negative	–	–	–	Not done	–	–	–	Unknown
381	–	M	22	Spring	Diarrheic	Negative	Not done	–	Not done	–	–	–	Negative	–	–	–	Not done	–	–	–	Unknown
382	–	F	<1	Spring	Formed	Negative	Not done	–	Not done	–	–	–	Negative	–	–	–	Not done	–	–	–	Unknown
383	–	F	56	Spring	Diarrheic	Negative	Not done	–	Not done	–	–	–	Negative	–	–	–	Not done	–	–	–	Unknown
384	–	M	45	Spring	Formed	Negative	Not done	–	Not done	–	–	–	Negative	–	–	–	Not done	–	–	–	Unknown
385	–	M	30	Spring	Diarrheic	Negative	Not done	–	Not done	–	–	–	Negative	–	–	–	Not done	–	–	–	Unknown
386	–	M	6	Spring	Diarrheic	Negative	Not done	–	Not done	–	–	–	Negative	–	–	–	Not done	–	–	–	Unknown
387	–	F	17	Winter	Diarrheic	Negative	Not done	–	Not done	–	–	–	Negative	–	–	–	Not done	–	–	–	Unknown
388	–	F	<1	Winter	Formed	Negative	Not done	–	Not done	–	–	–	Negative	–	–	–	Not done	–	–	–	Unknown
389	–	M	1	Winter	Diarrheic	Negative	Not done	–	Not done	–	–	–	Negative	–	–	–	Not done	–	–	–	Unknown
390	–	F	49	Winter	Formed	Negative	Not done	–	Not done	–	–	–	Negative	–	–	–	Not done	–	–	–	Unknown
391	–	F	<1	Winter	Diarrheic	Negative	Not done	–	Not done	–	–	–	Negative	–	–	–	Not done	–	–	–	Unknown
392	–	M	51	Winter	Formed	Negative	Not done	–	Not done	–	–	–	Negative	–	–	–	Not done	–	–	–	Unknown
393	–	M	50	Winter	Formed	Negative	Not done	–	Not done	–	–	–	Negative	–	–	–	Not done	–	–	–	Unknown
394	–	F	3	Winter	Diarrheic	Negative	Not done	–	Not done	–	–	–	Negative	–	–	–	Not done	–	–	–	Unknown
395	–	M	5	Winter	Formed	Negative	Not done	–	Not done	–	–	–	Negative	–	–	–	Not done	–	–	–	Unknown
396	–	F	14	Winter	Diarrheic	Negative	Not done	–	Not done	–	–	–	Negative	–	–	–	Not done	–	–	–	Unknown
397	–	F	46	Winter	Diarrheic	Negative	Not done	–	Not done	–	–	–	Negative	–	–	–	Not done	–	–	–	Unknown
398	–	F	12	Winter	Formed	Negative	Not done	–	Not done	–	–	–	Negative	–	–	–	Not done	–	–	–	Unknown
399	H24	M	6	Winter	Diarrheic	Positive	Positive	28.8	Negative	–	–	–	Negative	–	–	–	Negative	–	–	–	Unknown
400	H25	F	1	Winter	Formed	Positive	Positive	31.9	Negative	–	–	–	Negative	–	–	–	Negative	–	–	–	Unknown
401	–	F	<1	Winter	Diarrheic	Negative	Not done	–	Not done	–	–	–	Not done	–	–	–	Not done	–	–	–	–
402	–	M	48	Winter	Diarrheic	Negative	Not done	–	Not done	–	–	–	Not done	–	–	–	Not done	–	–	–	–
403	–	M	10	Winter	Formed	Negative	Not done	–	Not done	–	–	–	Not done	–	–	–	Not done	–	–	–	–
404	–	F	12	Winter	Formed	Negative	Not done	–	Not done	–	–	–	Not done	–	–	–	Not done	–	–	–	–
405	–	M	17	Winter	Diarrheic	Negative	Not done	–	Not done	–	–	–	Not done	–	–	–	Not done	–	–	–	–
406	–	F	22	Winter	Diarrheic	Negative	Not done	–	Not done	–	–	–	Not done	–	–	–	Not done	–	–	–	–
407	–	F	1	Winter	Diarrheic	Negative	Not done	–	Not done	–	–	–	Not done	–	–	–	Not done	–	–	–	–
408	–	M	23	Winter	Formed	Negative	Not done	–	Not done	–	–	–	Not done	–	–	–	Not done	–	–	–	–
409	–	M	15	Summer	Diarrheic	Negative	Not done	–	Not done	–	–	–	Not done	–	–	–	Not done	–	–	–	–
410	–	M	40	Summer	Formed	Negative	Not done	–	Not done	–	–	–	Not done	–	–	–	Not done	–	–	–	–
411	–	M	6	Summer	Formed	Negative	Not done	–	Not done	–	–	–	Not done	–	–	–	Not done	–	–	–	–
412	–	F	13	Summer	Formed	Negative	Not done	–	Not done	–	–	–	Not done	–	–	–	Not done	–	–	–	–
413	–	F	14	Summer	Diarrheic	Negative	Not done	–	Not done	–	–	–	Not done	–	–	–	Not done	–	–	–	–
414	–	F	3	Summer	Diarrheic	Negative	Not done	–	Not done	–	–	–	Not done	–	–	–	Not done	–	–	–	–
415	–	M	39	Summer	Formed	Negative	Not done	–	Not done	–	–	–	Not done	–	–	–	Not done	–	–	–	–
416	–	F	2	Summer	Formed	Negative	Not done	–	Not done	–	–	–	Not done	–	–	–	Not done	–	–	–	–
417	–	F	9	Summer	Diarrheic	Negative	Not done	–	Not done	–	–	–	Not done	–	–	–	Not done	–	–	–	–
418	–	M	13	Summer	Formed	Negative	Not done	–	Not done	–	–	–	Not done	–	–	–	Not done	–	–	–	–
419	–	F	30	Summer	Diarrheic	Negative	Not done	–	Not done	–	–	–	Not done	–	–	–	Not done	–	–	–	–
420	–	M	47	Summer	Diarrheic	Negative	Not done	–	Not done	–	–	–	Not done	–	–	–	Not done	–	–	–	–
421	–	F	32	Summer	Formed	Negative	Not done	–	Not done	–	–	–	Not done	–	–	–	Not done	–	–	–	–
422	–	F	5	Summer	Formed	Negative	Not done	–	Not done	–	–	–	Not done	–	–	–	Not done	–	–	–	–
423	–	F	3	Summer	Formed	Negative	Not done	–	Not done	–	–	–	Not done	–	–	–	Not done	–	–	–	–
424	–	M	51	Summer	Diarrheic	Negative	Not done	–	Not done	–	–	–	Not done	–	–	–	Not done	–	–	–	–
425	–	F	41	Summer	Diarrheic	Negative	Not done	–	Not done	–	–	–	Not done	–	–	–	Not done	–	–	–	–
426	–	F	13	Summer	Formed	Negative	Not done	–	Not done	–	–	–	Not done	–	–	–	Not done	–	–	–	–
427	–	M	14	Summer	Diarrheic	Negative	Not done	–	Not done	–	–	–	Not done	–	–	–	Not done	–	–	–	–
428	–	M	3	Summer	Diarrheic	Negative	Not done	–	Not done	–	–	–	Not done	–	–	–	Not done	–	–	–	–
429	–	F	4	Summer	Formed	Negative	Not done	–	Not done	–	–	–	Not done	–	–	–	Not done	–	–	–	–
430	–	M	<1	Summer	Formed	Negative	Not done	–	Not done	–	–	–	Not done	–	–	–	Not done	–	–	–	–
431	–	F	23	Summer	Diarrheic	Negative	Not done	–	Not done	–	–	–	Not done	–	–	–	Not done	–	–	–	–
432	–	F	<1	Summer	Formed	Negative	Not done	–	Not done	–	–	–	Not done	–	–	–	Not done	–	–	–	–
433	–	F	2	Summer	Formed	Negative	Not done	–	Not done	–	–	–	Not done	–	–	–	Not done	–	–	–	–
434	–	M	1	Summer	Formed	Negative	Not done	–	Not done	–	–	–	Not done	–	–	–	Not done	–	–	–	–
435	–	F	1	Summer	Diarrheic	Negative	Not done	–	Not done	–	–	–	Not done	–	–	–	Not done	–	–	–	–
436	–	F	22	Summer	Diarrheic	Negative	Not done	–	Not done	–	–	–	Not done	–	–	–	Not done	–	–	–	–
437	–	F	19	Summer	Diarrheic	Negative	Not done	–	Not done	–	–	–	Not done	–	–	–	Not done	–	–	–	–
438	–	M	1	Summer	Formed	Negative	Not done	–	Not done	–	–	–	Not done	–	–	–	Not done	–	–	–	–
439	–	F	12	Summer	Formed	Negative	Not done	–	Not done	–	–	–	Not done	–	–	–	Not done	–	–	–	–
440	–	F	<1	Summer	Diarrheic	Negative	Not done	–	Not done	–	–	–	Not done	–	–	–	Not done	–	–	–	–
441	–	F	2	Summer	Formed	Negative	Not done	–	Not done	–	–	–	Not done	–	–	–	Not done	–	–	–	–
442	–	F	<1	Summer	Diarrheic	Negative	Not done	–	Not done	–	–	–	Not done	–	–	–	Not done	–	–	–	–
443	–	F	12	Summer	Diarrheic	Negative	Not done	–	Not done	–	–	–	Not done	–	–	–	Not done	–	–	–	–
444	–	M	1	Winter	Formed	Negative	Not done	–	Not done	–	–	–	Not done	–	–	–	Not done	–	–	–	–
445	–	M	12	Winter	Formed	Negative	Not done	–	Not done	–	–	–	Not done	–	–	–	Not done	–	–	–	–
446	–	F	<1	Winter	Diarrheic	Negative	Not done	–	Not done	–	–	–	Not done	–	–	–	Not done	–	–	–	–
447	–	M	2	Winter	Formed	Negative	Not done	–	Not done	–	–	–	Not done	–	–	–	Not done	–	–	–	–
448	–	F	52	Winter	Formed	Negative	Not done	–	Not done	–	–	–	Not done	–	–	–	Not done	–	–	–	–
449	–	M	6	Winter	Formed	Negative	Not done	–	Not done	–	–	–	Not done	–	–	–	Not done	–	–	–	–
450	–	M	<1	Winter	Formed	Negative	Not done	–	Not done	–	–	–	Not done	–	–	–	Not done	–	–	–	–
451	–	F	22	Winter	Formed	Negative	Not done	–	Not done	–	–	–	Not done	–	–	–	Not done	–	–	–	–
452	–	M	<1	Winter	Diarrheic	Negative	Not done	–	Not done	–	–	–	Not done	–	–	–	Not done	–	–	–	–
453	–	F	1	Winter	Formed	Negative	Not done	–	Not done	–	–	–	Not done	–	–	–	Not done	–	–	–	–
454	–	M	<1	Winter	Formed	Negative	Not done	–	Not done	–	–	–	Not done	–	–	–	Not done	–	–	–	–
455	–	M	7	Winter	Diarrheic	Negative	Not done	–	Not done	–	–	–	Not done	–	–	–	Not done	–	–	–	–
456	–	F	22	Winter	Formed	Negative	Not done	–	Not done	–	–	–	Not done	–	–	–	Not done	–	–	–	–
457	–	M	<1	Winter	Diarrheic	Negative	Not done	–	Not done	–	–	–	Not done	–	–	–	Not done	–	–	–	–
458	–	F	1	Winter	Diarrheic	Negative	Not done	–	Not done	–	–	–	Not done	–	–	–	Not done	–	–	–	–
459	–	F	<1	Winter	Formed	Negative	Not done	–	Not done	–	–	–	Not done	–	–	–	Not done	–	–	–	–
460	–	F	<1	Winter	Diarrheic	Negative	Not done	–	Not done	–	–	–	Not done	–	–	–	Not done	–	–	–	–
